# Supplementary material for: Exploiting Ultra-Wideband Channel Impulse Responses for Device-Free Localization
Source: Sensors (Basel). 2022 Aug 20;22(16):6255. doi: 10.3390/s22166255 (PMC9416598; doi:10.3390/s22166255)
Supplement: Supplementary file 1 [file sensors-22-06255-s001.zip]

Archive with 4 entries (4 files):
- cir_measurements_exploiting_cir.mat
- open_measurements.m
- readme.txt
- reconstruct_cir.m
